# Supplementary material for: Loss of SVIP Results in Metabolic Reprograming and Increased Retention of Very-Low-Density Lipoproteins in Hepatocytes
Source: Int J Mol Sci. 2025 Aug 1;26(15):7465. doi: 10.3390/ijms26157465 (PMC12347863; doi:10.3390/ijms26157465)
Supplement: Supplementary file 1 [file ijms-26-07465-s001.zip]

Archive with 1 entries (1 files):
- ijms-3687362-supplementary.pdf
